# Supplementary material for: Ordinary kriging vs inverse distance weighting: spatial interpolation of the sessile community of Madagascar reef, Gulf of Mexico
Source: PeerJ. 2017 Nov 30;5:e4078. doi: 10.7717/peerj.4078 (PMC5712470; doi:10.7717/peerj.4078)
Supplement: Supplemental Information 1 — The spreadsheet contains the measured and predicted data for each sampling distance, method (IDW and OK) and group of organisms, together with calculations of mean error and correlation coeficients. [file peerj-05-4078-s001.xlsx]

## Sheet: Sheet1
Organisms	Sample Distance	Method	% Points	n points	ME	ME+	SUM	R2
Macroalgae	20 m	IDW	25	156	0.007	0.11	67.7	0.57
Macroalgae	20 m	OK	25	156	0.008	0.14	82.3	0.49
Macroalgae	10 m	IDW	50	293	0.003	0.07	41.4	0.76
Macroalgae	10 m	OK	50	293	0.004	0.1	58.8	0.7
Macroalgae	5 m	IDW	100	579	-0.0003	0.03	17	0.95
Macroalgae	5 m	OK	100	579	-0.001	0.08	47	0.82
Millepora	20 m	IDW	25	156	-3e-05	0.01	7.5	0.2
Millepora	20 m	OK	25	156	-1e-05	0.01	8.6	0.22
Millepora	10 m	IDW	50	293	-0.001	0.008	4.8	0.54
Millepora	10 m	OK	50	293	-0.001	0.01	7.7	0.37
Millepora	5 m	IDW	100	579	-7e-06	0.003	1.8	0.93
Millepora	5 m	OK	100	579	-8e-06	0.01	6.4	0.55
Octocorals	20 m	IDW	25	156	-0.003	0.06	35.8	0.63
Octocorals	20 m	OK	25	156	-0.003	0.06	38.2	0.62
Octocorals	10 m	IDW	50	293	-6e-05	0.04	23.7	0.78
Octocorals	10 m	OK	50	293	0.0005	0.05	31.1	0.76
Octocorals	5 m	IDW	100	579	0.0005	0.017	9.8	0.97
Octocorals	5 m	OK	100	579	0.0005	0.04	27	0.85
Sponges	20 m	IDW	25	156	-0.0004	0.02	11.1	0.22
Sponges	20 m	OK	25	156	-0.0004	0.02	11.4	0.23
Sponges	10 m	IDW	50	293	0.0004	0.01	6.1	0.59
Sponges	10 m	OK	50	293	0.0002	0.01	9.1	0.48
Sponges	5 m	IDW	100	579	2e-05	0.003	1.7	0.95
Sponges	5 m	OK	100	579	8e-07	0.01	5.9	0.73
Zoanthids	20 m	IDW	25	156	0.007	0.01	9.6	0.07
Zoanthids	20 m	OK	25	156	0.007	0.02	10.4	0.08
Zoanthids	10 m	IDW	50	293	0.002	0.01	6.7	0.44
Zoanthids	10 m	OK	50	293	0.001	0.02	11.1	0.26
Zoanthids	5 m	IDW	100	579	-0.00017	0.005	3.4	0.87
Zoanthids	5 m	OK	100	579	-0.00011	0.01	8.9	0.48
