# Supplementary material for: Ordinary kriging vs inverse distance weighting: spatial interpolation of the sessile community of Madagascar reef, Gulf of Mexico
Source: PeerJ. 2017 Nov 30;5:e4078. doi: 10.7717/peerj.4078 (PMC5712470; doi:10.7717/peerj.4078)
Supplement: Supplemental Information 2 — This R script contains the code for the statistical graphs, nmMDS and ANOSIM analyses of the study. [file peerj-05-4078-s002.r]

# ABUNDANCE DATA ----

library(reshape2)
library(ggplot2)

CV <- read.csv("database.csv") ## Database with abundance of organisms, depth and reef zones only

str(CV)

MRZ <- CV[c(1,3:7)] # Get only Reef zones and abundance of organisms

MDZ <- CV[c(2:7)] # Get only Depth zones (scaled in the desired categories) and organisms

# Change name of variable ----
colnames(MRZ)[which(names(MRZ) == "Hard.Corals")] <- "Hard Corals" 

str(MRZ)

# Boxplot Organisms abundance by Reef Zones----

data <- melt(MRZ, id.var = "Reef.Zone") ## Melt variables with reef zone

reefzones <- ggplot(data = data, aes(x=Zone, y=value)) + 
  geom_boxplot(aes(fill=variable))+ ylim(0, 100)+
  scale_x_discrete(limits=c('Windward','Crest','Leeward'))+
  xlab("Reef Zone") + ylab("Percent Cover") + 
  guides(fill=guide_legend(title="Organisms"))+ 
  theme(
    legend.title=element_blank(),
    axis.text.x = element_text(colour="153", size=12), 
    axis.text.y = element_text(colour="153", size=12),
    panel.background = element_rect(fill="white"),
    panel.grid.minor=element_blank(),
    panel.grid.major=element_blank(), 
    legend.text = element_text(size = 12), 
    axis.title.x = element_text(face="bold", colour="153", size=14),
    axis.title.y = element_text(face="bold", colour="153", size=14),
    axis.line.x=element_blank())+
  geom_hline(aes(yintercept=0))

reefzones

# save graph to file ----

ggsave(reefzones,file="reefzones.png",width = 15, height = 8,units = "cm")

# Boxplot Organisms abundance by Depth ----

str(MDZ) # Dataset of depth categories and organisms

# Change name of variable ----
colnames(MDZ)[which(names(MDZ) == "Hard.Corals")] <- "Hard Corals" 

# Change depth variable to factor ----
MDZ$DepthC <- factor(MDZ$DepthC) 

data2 <- melt(MDZ, id.var = "Depth") #Melt abundance of organisms with depth

str(MDZM)

depthgraph <- ggplot(data = data2, aes(x=Depth, y=value)) + 
  geom_boxplot(aes(fill=variable)) +
  coord_flip()+ # flip axis
  scale_x_discrete(limits=c("3","2","1"),labels=c("15-20", "10-15", "5-10"))+ # Change order and names in the ggplot graph ----
xlab("Depth (m)") + ylab("Percent Cover") + guides(fill=guide_legend(title="Organisms"))+ 
  theme(
    legend.title=element_blank(),
    axis.text.x = element_text(colour="153", size=12), 
    axis.text.y = element_text(colour="153", size=12),
    panel.background = element_rect(fill="white"),
    panel.grid.minor=element_blank(),
    panel.grid.major=element_blank(), 
    legend.text = element_text(size = 12), 
    axis.title.x = element_text(face="bold", colour="153", size=14),
    axis.title.y = element_text(face="bold", colour="153", size=14))+
  guides(fill = guide_legend(reverse=TRUE))+
  geom_hline(aes(yintercept=0))+ geom_vline(aes(xintercept=0))

depthgraph

# save graph to file ----

ggsave(depthgraph,file="depthgraph.png",width = 15, height = 8,units = "cm")

####### non metric MultiDimensional Scaling ### ----

library(vegan)

##Database with abundance of organisms, depth and reef zones

dmat <- vegdist(database, method="bray") # Species distance matrix

spMDS <- metaMDS(dmat)

plot(spMDS,type='n', xlim=c(-1, 0.5))
points(spMDS$points,pch=16,col=as.numeric(database$Zone), cex=2)
legend('bottomright',legend=c("Crest", "Leeward", "Windward"), col = c(2,1,3),pch=16,inset=0.0000001, cex = .6)

##### ANOSIM ### ----

anosim(dmat,factor(mada$Zona))
#ANOSIM statistic R: 0.2814 
#Significance: 0.001

##### PERMANOVA ### ----

adonis(dmat~factor(mada$Zona))
#P = 0.001 ***

### Interpolations Cross-validation Graphs ### ----

library(tidyr)
library(dplyr)
library(cowplot)
library(grid)
library(gtable)

CV <- read.csv("Crossvalidation database.csv") # Database containing values of R2 and Mean Error of each group of organisms per sampling distance

Oerrors<-CV%>%
  filter(Organisms=="Octocorals") #Select only octocorals

Oerrors

Maerrors<-CV%>%
  filter(Organisms=="Macroalgae") #Select only Macroalgae

Maerrors

Serrors<-CV%>%
  filter(Organisms=="Sponges") #Select only Sponges

Serrors

Mierrors<-CV%>%
  filter(Organisms=="Millepora") #Select only Millepora

Mierrors

Zerrors<-CV%>%
  filter(Organisms=="Zoanthids") #Select only Zoanthids

Zerrors

# Distance vs errors
# Octocoral Mean Error

OctoME <- ggplot(Oerrors, aes(x=Distance, y=ME.,fill=Method, color=Method))+
  geom_point(size=3, aes(color=factor(Method)))+
  geom_smooth(method= "lm", formula = y ~ x + I(x^2), se=FALSE)+
  # xlab('Sampling Distance (m)') +
  ylab("Mean Error")+
  theme(
    axis.text.x = element_text(colour="153", size=12), 
    axis.text.y = element_text(colour="153", size=12),
    panel.background = element_rect(fill="white"),
    panel.grid.minor=element_blank(),
    panel.grid.major=element_blank(),
    legend.text = element_text(size = 10),
    legend.position = "null",
    legend.key.size = unit(.6, "cm"),
    axis.title.y = element_text(colour="153", size=12,
                                margin= unit(c(0, 0.3, 0, 0), "cm")), 
    axis.title.x = element_blank()) +
  theme(axis.line.x = element_line(size = 1, colour = "black"),
        axis.line.y = element_line(color="black", size = 1))

OctoME

# Macroalgae Mean Error

MacME <- ggplot(Maerrors, aes(x=Distance, y=ME.,fill=Method, color=Method))+
  geom_point(size=3, aes(color=factor(Method)))+
  geom_smooth(method= "lm", formula = y ~ x + I(x^2), se=FALSE)+
  #xlab('Sampling Distance (m)') +
  ylab("Mean Error")+
  theme(
    axis.text.x = element_text(colour="153", size=12), 
    axis.text.y = element_text(colour="153", size=12),
    panel.background = element_rect(fill="white"),
    panel.grid.minor=element_blank(),
    panel.grid.major=element_blank(),
    legend.text = element_text(size = 10),
    legend.position = "null",
    legend.key.size = unit(.6, "cm"),
    axis.title.y = element_text(colour="153", size=12,
                                margin= unit(c(0, 0.3, 0, 0), "cm")), 
    axis.title.x = element_blank()) +
  theme(axis.line.x = element_line(size = 1, colour = "black"),
        axis.line.y = element_line(color="black", size = 1))

MacME

### Sponges Mean Error

SpoME <- ggplot(Serrors, aes(x=Distance, y=ME.,fill=Method, color=Method))+
  geom_point(size=3, aes(color=factor(Method)))+
  geom_smooth(method= "lm", formula = y ~ x + I(x^2), se=FALSE)+
  #xlab('Sampling Distance (m)') +
  ylab("Mean Error")+
  theme(
    axis.text.x = element_text(colour="153", size=12), 
    axis.text.y = element_text(colour="153", size=12),
    panel.background = element_rect(fill="white"),
    panel.grid.minor=element_blank(),
    panel.grid.major=element_blank(),
    legend.text = element_text(size = 10),
    legend.position = "null",
    legend.key.size = unit(.6, "cm"),
    axis.title.y = element_text(colour="153", size=12,
                                margin= unit(c(0, 0.3, 0, 0), "cm")), 
    axis.title.x = element_blank()) +
  theme(axis.line.x = element_line(size = 1, colour = "black"),
        axis.line.y = element_line(color="black", size = 1))

SpoME

## Millepora Mean Error

MilME <- ggplot(Mierrors, aes(x=Distance, y=ME.,fill=Method, color=Method))+
  geom_point(size=3, aes(color=factor(Method)))+
  geom_smooth(method= "lm", formula = y ~ x + I(x^2), se=FALSE)+
  #xlab('Sampling Distance (m)') +
  ylab("Mean Error")+
  theme(
    axis.text.x = element_text(colour="153", size=12), 
    axis.text.y = element_text(colour="153", size=12),
    panel.background = element_rect(fill="white"),
    panel.grid.minor=element_blank(),
    panel.grid.major=element_blank(),
    legend.text = element_text(size = 10),
    legend.position = "null",
    legend.key.size = unit(.6, "cm"),
    axis.title.y = element_text(colour="153", size=12,
                                margin= unit(c(0, 0.3, 0, 0), "cm")), 
    axis.title.x = element_blank()) +
  theme(axis.line.x = element_line(size = 1, colour = "black"),
        axis.line.y = element_line(color="black", size = 1))

MilME

## Zoanthids Mean Error

ZoaME <- ggplot(Zerrors, aes(x=Distance, y=ME.,fill=Method, color=Method))+
  geom_point(size=3, aes(color=factor(Method)))+
  geom_smooth(method= "lm", formula = y ~ x + I(x^2), se=FALSE)+
  xlab('Sampling Distance (m)') +
  ylab("Mean Error")+
  theme(
    axis.text.x = element_text(colour="153", size=12), 
    axis.text.y = element_text(colour="153", size=12),
    panel.background = element_rect(fill="white"),
    panel.grid.minor=element_blank(),
    panel.grid.major=element_blank(),
    legend.text = element_text(size = 10),
    legend.position = "null",
    legend.key.size = unit(.6, "cm")) +
  theme(axis.title.y = element_text(colour="153", size=12,
                                    margin= unit(c(0, 0.3, 0, 0), "cm")), 
        axis.title.x = element_text(colour="153", size=12,
                                    margin= unit(c(0.3, 0, 0, 0), "cm"))) +
  theme(axis.line.x = element_line(size = 1, colour = "black"),
        axis.line.y = element_line(color="black", size = 1))

ZoaME

#Octcorals R2

OctoR2 <- ggplot(Oerrors, aes(x=Distance, y=R2,fill=Method, color=Method))+
  geom_point(size=3, aes(color=factor(Method)))+
  geom_smooth(method= "lm", formula = y ~ x + I(x^2), se=FALSE)+
  #xlab('Sampling Distance (m)') +
  ylab(expression(R^{2})) +
  theme(
    axis.text.x = element_text(colour="153", size=12), 
    axis.text.y = element_text(colour="153", size=12),
    panel.background = element_rect(fill="white"),
    panel.grid.minor=element_blank(),
    panel.grid.major=element_blank(),
    legend.text = element_text(size = 10),
    legend.position = c(0.7, 0.75),
    legend.key.size = unit(.6, "cm"),
    axis.title.y = element_text(colour="153", size=12,
                                margin= unit(c(0, 0.3, 0, 0), "cm")), 
    axis.title.x = element_blank()) +
  theme(axis.line.x = element_line(size = 1, colour = "black"),
        axis.line.y = element_line(color="black", size = 1))

OctoR2

# Macroalgae R2

MacR2 <- ggplot(Maerrors, aes(x=Distance, y=R2,fill=Method, color=Method))+
  geom_point(size=3, aes(color=factor(Method)))+
  geom_smooth(method= "lm", formula = y ~ x + I(x^2), se=FALSE)+
  #xlab('Sampling Distance (m)') +
  ylab(expression(R^{2})) +
  theme(
    axis.text.x = element_text(colour="153", size=12), 
    axis.text.y = element_text(colour="153", size=12),
    panel.background = element_rect(fill="white"),
    panel.grid.minor=element_blank(),
    panel.grid.major=element_blank(),
    legend.text = element_text(size = 10),
    legend.position = "null",
    legend.key.size = unit(.6, "cm"),
    axis.title.y = element_text(colour="153", size=12,
                                margin= unit(c(0, 0.3, 0, 0), "cm")), 
    axis.title.x = element_blank()) +
  theme(axis.line.x = element_line(size = 1, colour = "black"),
        axis.line.y = element_line(color="black", size = 1))

MacR2

# Sponges R2

SpoR2 <- ggplot(Serrors, aes(x=Distance, y=R2,fill=Method, color=Method))+
  geom_point(size=3, aes(color=factor(Method)))+
  geom_smooth(method= "lm", formula = y ~ x + I(x^2), se=FALSE)+
  #xlab('Sampling Distance (m)') +
  ylab(expression(R^{2})) +
  theme(
    axis.text.x = element_text(colour="153", size=12), 
    axis.text.y = element_text(colour="153", size=12),
    panel.background = element_rect(fill="white"),
    panel.grid.minor=element_blank(),
    panel.grid.major=element_blank(),
    legend.text = element_text(size = 10),
    legend.position = "null",
    legend.key.size = unit(.6, "cm"),
    axis.title.y = element_text(colour="153", size=12,
                                margin= unit(c(0, 0.3, 0, 0), "cm")), 
    axis.title.x = element_blank()) +
  theme(axis.line.x = element_line(size = 1, colour = "black"),
        axis.line.y = element_line(color="black", size = 1))

SpoR2

# Millepora R2

MilR2 <- ggplot(Mierrors, aes(x=Distance, y=R2,fill=Method, color=Method))+
  geom_point(size=3, aes(color=factor(Method)))+
  geom_smooth(method= "lm", formula = y ~ x + I(x^2), se=FALSE)+
  #xlab('Sampling Distance (m)') +
  ylab(expression(R^{2})) +
  theme(
    axis.text.x = element_text(colour="153", size=12), 
    axis.text.y = element_text(colour="153", size=12),
    panel.background = element_rect(fill="white"),
    panel.grid.minor=element_blank(),
    panel.grid.major=element_blank(),
    legend.text = element_text(size = 10),
    legend.position = "null",
    legend.key.size = unit(.6, "cm"),
    axis.title.y = element_text(colour="153", size=12,
                                margin= unit(c(0, 0.3, 0, 0), "cm")), 
    axis.title.x = element_blank()) +
  theme(axis.line.x = element_line(size = 1, colour = "black"),
        axis.line.y = element_line(color="black", size = 1))

MilR2

# Zoanthids R2

ZoaR2 <- ggplot(Zerrors, aes(x=Distance, y=R2,fill=Method, color=Method))+
  geom_point(size=3, aes(color=factor(Method)))+
  geom_smooth(method= "lm", formula = y ~ x + I(x^2), se=FALSE)+
  xlab('Sampling Distance (m)') +
  ylab(expression(R^{2})) +
  theme(
    axis.text.x = element_text(colour="153", size=12), 
    axis.text.y = element_text(colour="153", size=12),
    panel.background = element_rect(fill="white"),
    panel.grid.minor=element_blank(),
    panel.grid.major=element_blank(),
    legend.text = element_text(size = 10),
    legend.position = 'null',
    legend.key.size = unit(.6, "cm")) +
  theme(axis.title.y = element_text(colour="153", size=12,
                                    margin= unit(c(0, 0.3, 0, 0), "cm")), 
        axis.title.x = element_text(colour="153", size=12,
                                    margin= unit(c(0.3, 0, 0, 0), "cm"))) +
  theme(axis.line.x = element_line(size = 1, colour = "black"),
        axis.line.y = element_line(color="black", size = 1))

ZoaR2

####### Crossvalidation Graphs United ### ----

Allgraphs <- plot_grid(OctoME, OctoR2, MacME, MacR2, SpoME, SpoR2, 
                       MilME, MilR2, ZoaME, ZoaR2,
                       align="v",
                       labels = c("Octocorals", "", "Macroalgae", "",
                                  "Sponges", "", "Millepora", "", 
                                  "Zoanthids", ""),
                       ncol = 2, nrow = 5,
                       label_x=0.15)
help("plot_grid")
Allgraphs

ggsave(Allgraphs,file="All Cross Validation.jpeg",width = 20, height = 27,units = "cm")
